# Supplementary material for: The Loss of Polysialic Acid Impairs the Contractile Phenotype of Peritubular Smooth Muscle Cells in the Postnatal Testis
Source: Cells. 2021 May 29;10(6):1347. doi: 10.3390/cells10061347 (PMC8230264; doi:10.3390/cells10061347)
Supplement: Supplementary file 1 [file cells-10-01347-s001.zip]

Archive with 1 entries (1 files):
- cells-1026103-supplementary.pdf
